# Supplementary material for: Notch and Wnt Dysregulation and Its Relevance for Breast Cancer and Tumor Initiation
Source: Biomedicines. 2018 Nov 1;6(4):101. doi: 10.3390/biomedicines6040101 (PMC6315509; doi:10.3390/biomedicines6040101)
Supplement: Supplementary file 1 [file biomedicines-06-00101-s001.zip]

Archive with 1 entries (1 files):
- biomedicines-378070-supplementary.xls
