# Supplementary material for: Notch and Wnt Dysregulation and Its Relevance for Breast Cancer and Tumor Initiation
Source: Biomedicines. 2018 Nov 1;6(4):101. doi: 10.3390/biomedicines6040101 (PMC6315509; doi:10.3390/biomedicines6040101)
Supplement: Supplementary file 1 [file biomedicines-06-00101-s001.zip › biomedicines-378070-supplementary.xls]

## Sheet: clinical trials notch and Wnt.t
Supplemental Table 1
Notch inhibitors in selected clinical trials since 2014
Phases	Title	Status	Conditions	Interventions	Sponsor/Collaborators	Study Results	Start Date	Completion Date	Last Update Posted	ClinicalTrials.gov identifier
Phase 2	A Study Evaluating PF-03084014 In Patients With Advanced Breast Cancer With Or Without Notch Alterations	Terminated	Triple Negative Breast Neoplasms	Drug: PF-03084014	Pfizer	Has Results	2015-02-01	2016-01-01	January 13, 2017	NCT02299635
Phase 2	A Study Of AL101 In Patients With Adenoid Cystic Carcinoma (ACC) Bearing Activating Notch Mutations	Not yet recruiting	Adenoid Cystic Carcinoma	Drug: AL101	Ayala Pharmaceuticals, Inc,	No Results Available	2018-10-01	2021-07-01	October 1, 2018	NCT03691207
Phase 1|Phase 2	Study of CB-103 in Adult Patients With Advanced or Metastatic Solid Tumours and Haematological Malignancies	Recruiting	Advanced or Metastatic Solid Tumours|Breast Cancer|Colorectal Cancer|Gastric Cancer|Cholangiocellular Carcinoma|Ovarian Cancer|Cervical Cancer|Prostate Cancer|Melanoma|Sarcoma|NSCLC|Desmoid Tumour|Adenoid Cystic Carcinoma|Glioblastoma Multiforme|Hodgkin Lymphoma|Non-hodgkin Lymphoma|Multiple Myeloma	Drug: CB-103	Cellestia Biotech AG	No Results Available	December 5, 2017	June 30, 2021	February 6, 2018	NCT03422679
Phase 1|Phase 2	A Study of LY3039478 in Combination With Dexamethasone in Participants With T-ALL/T-LBL	Completed	T-cell Acute Lymphoblastic Leukemia|T-cell Lymphoblastic Lymphoma	Drug: LY3039478|Drug: Dexamethasone|Drug: Placebo	Eli Lilly and Company	No Results Available	2015-09-01	January 15, 2018	July 10, 2018	NCT02518113
Phase 1	A Study of LY3039478 in Japanese Participants With Advanced Solid Tumors	Active, not recruiting	Advanced Solid Tumor	Drug: LY3039478	Eli Lilly and Company	No Results Available	September 9, 2016	March 16, 2019	October 2, 2018	NCT02836600
Phase 1	A Study of LY3039478 in Participants With Advanced or Metastatic Solid Tumors	Active, not recruiting	Solid Tumor|Breast Cancer|Colon Cancer|Cholangiocarcinoma|Soft Tissue Sarcoma	Drug: LY3039478|Drug: Taladegib|Drug: Abemaciclib|Drug: Cisplatin|Drug: Gemcitabine|Drug: Carboplatin|Drug: LY3023414	Eli Lilly and Company	No Results Available	November 4, 2016	September 28, 2018	September 24, 2018	NCT02784795
Phase 1	BCMA-Specific CAR T-Cells Combined With a Gamma Secretase Inhibitor (LY3039478) to Treat Relapsed or Persistent Multiple Myeloma	Recruiting	Recurrent Plasma Cell Myeloma|Refractory Plasma Cell Myeloma	Biological: BCMA-specific CAR-expressing T Lymphocytes|Drug: Cyclophosphamide|Drug: Fludarabine|Drug: Gamma-Secretase Inhibitor LY3039478|Other: Laboratory Biomarker Analysis|Other: Pharmacokinetic Study	Fred Hutchinson Cancer Research Center|National Cancer Institute (NCI)	No Results Available	September 30, 2018	July 30, 2034	August 1, 2018	NCT03502577
Not Applicable	A Study of Drug Therapies for Salivary Gland Cancers Based on Testing of Genes	Recruiting	Salivary Gland Cancer|Metastatic|Advanced|Recurrent	Drug: Selinexor|Drug: EGFR or HER2 Inhibitor|Drug: FGFR Inhibitor|Drug: C-KIT Inhibitor|Drug: Anti-androgen|Drug: NOTCH Inhibitor|Drug: MEK or PI3K Inhibitor	University Health Network, Toronto	No Results Available	2014-06-01	2019-08-01	February 8, 2017	NCT02069730
Not Applicable	Compassionate Use of Brontictuzumab for Adenoid Cystic Carcinoma (ACC)	Completed	Adenoid Cystic Carcinoma	Drug: Brontictuzumab	M.D. Anderson Cancer Center	Has Results	December 29, 2015	March 6, 2016	June 14, 2017	NCT02662608
Wnt inhibitors in selected clinical trials since 2014
Phases	Title	Status	Conditions	Interventions	Sponsor/Collaborators	Study Results	Start Date	Completion Date	Last Update Posted	ClinicalTrials.gov identifier
Phase 2	A Study Utilizing Imaging Techniques and Evaluating the Safety and Efficacy of SM04690 for the Treatment of Moderately to Severely Symptomatic Knee Osteoarthritis	Not yet recruiting	Knee Osteoarthritis	Drug: SM04690	Samumed LLC	No Results Available	2018-01-19	2018-07-20	October 16, 2018	NCT03706521
Phase 2	A Study Of AL101 In Patients With Adenoid Cystic Carcinoma (ACC) Bearing Activating Notch Mutations	Not yet recruiting	Adenoid Cystic Carcinoma	Drug: AL101	Ayala Pharmaceuticals, Inc,	No Results Available	2018-10-18	2018-07-21	October 1, 2018	NCT03691207
Phase 2	A Study of DKN-01 as a Monotherapy or in Combination With Paclitaxel in Patients With Recurrent Epithelial Endometrial or Epithelial Ovarian Cancer (P204)	Recruiting	Endometrial Cancer|Uterine Cancer|Ovarian Cancer	Drug: Paclitaxel|Drug: DKN-01	Leap Therapeutics, Inc.	No Results Available	February 5, 2018	2018-07-20	July 18, 2018	NCT03395080
Phase 2	Panitumumab Skin Toxicity Prevention Trial	Recruiting	Colorectal Cancer Metastatic|Skin Toxicity	Drug: Lycopene|Other: Placebo	Ospedale San Carlo Borromeo	No Results Available	August 3, 2016	November 30, 2019	May 25, 2017	NCT03167268
Phase 2	A Study Evaluating the Safety and Efficacy of SM04690 for the Treatment of Moderately to Severely Symptomatic Knee Osteoarthritis	Completed	Knee Osteoarthritis	Drug: SM04690|Drug: placebo	Samumed LLC	No Results Available	April 24, 2017	April 30, 2018	August 15, 2018	NCT03122860
Phase 2	Aspirin in Preventing Colorectal Cancer in Patients With Colorectal Adenoma	Recruiting	Colorectal Adenoma	Drug: Aspirin|Other: Laboratory Biomarker Analysis|Other: Placebo|Other: Questionnaire Administration	National Cancer Institute (NCI)	No Results Available	January 16, 2018	March 1, 2020	July 31, 2018	NCT02965703
Phase 2	Erlotinib Hydrochloride in Reducing Duodenal Polyp Burden in Patients With Familial Adenomatous Polyposis at Risk of Developing Colon Cancer	Recruiting	APC Gene Mutation|Attenuated Familial Adenomatous Polyposis|Familial Adenomatous Polyposis	Drug: Erlotinib Hydrochloride|Other: Laboratory Biomarker Analysis	National Cancer Institute (NCI)	No Results Available	October 27, 2017	September 1, 2019	July 17, 2018	NCT02961374
Phase 2	A Safety and Effectiveness Study of Pre-operative Artesunate in Stage II/III Colorectal Cancer	Recruiting	Colorectal Cancer|Bowel Cancer	Drug: Artesunate 200mg|Drug: Placebo	St George's, University of London	No Results Available	April 26, 2017	February 28, 2024	January 31, 2018	NCT02633098
Phase 2	A Study Evaluating PF-03084014 In Patients With Advanced Breast Cancer With Or Without Notch Alterations	Terminated	Triple Negative Breast Neoplasms	Drug: PF-03084014	Pfizer	Has Results	2018-02-15	2018-01-16	January 13, 2017	NCT02299635
Phase 1|Phase 2	DKN-01 Inhibition in Advanced Liver Cancer	Recruiting	Hepatocellular Carcinoma	Drug: DKN-01 300 mg|Drug: DKN-01 600 mg|Drug: Sorafenib	Johannes Gutenberg University Mainz|Leap Therapeutics, Inc.	No Results Available	October 10, 2018	August 31, 2022	October 17, 2018	NCT03645980
Phase 1|Phase 2	A Study of LY3039478 in Combination With Dexamethasone in Participants With T-ALL/T-LBL	Completed	T-cell Acute Lymphoblastic Leukemia|T-cell Lymphoblastic Lymphoma	Drug: LY3039478|Drug: Dexamethasone|Drug: Placebo	Eli Lilly and Company	No Results Available	2018-09-15	January 15, 2018	July 10, 2018	NCT02518113
Phase 1|Phase 2	Study of WNT974 in Combination With LGX818 and Cetuximab in Patients With BRAF-mutant Metastatic Colorectal Cancer (mCRC) and Wnt Pathway Mutations	Completed	Metastatic Colorectal Cancer	Drug: WNT974|Drug: LGX818|Biological: Cetuximab	Array BioPharma	No Results Available	2018-12-14	June 23, 2017	October 9, 2017	NCT02278133
Phase 1	A Study of Bispecific Antibody MCLA-158 in Patients With Advanced Solid Tumors	Recruiting	Advanced/Metastatic Solid Tumors|Colorectal Cancer	Drug: MCLA-158	Merus N.V.|Chiltern International Inc.|Q2 Solutions|Oncology Therapeutic Development (OTD)|4Clinics	No Results Available	May 2, 2018	2018-01-21	August 13, 2018	NCT03526835
Phase 1	SJDAWN: St. Jude Children's Research Hospital Phase 1 Study Evaluating Molecularly-Driven Doublet Therapies for Children and Young Adults With Recurrent Brain Tumors	Recruiting	Anaplastic Astrocytoma|Anaplastic Ependymoma|Anaplastic Ganglioglioma|Anaplastic Meningioma|Anaplastic Oligodendroglioma|Pleomorphic Xanthoastrocytoma, Anaplastic|Atypical Teratoid/Rhabdoid Tumor|Brain Cancer|Brain Tumor|Central Nervous System Neoplasms|Choroid Plexus Carcinoma|CNS Embryonal Tumor With Rhabdoid Features|Ganglioneuroblastoma of Central Nervous System|CNS Tumor|Embryonal Tumor of C…	Drug: Gemcitabine|Drug: ribociclib|Drug: sonidegib|Drug: trametinib|Biological: filgrastim|Biological: pegfilgrastim	St. Jude Children's Research Hospital|Novartis Pharmaceuticals	No Results Available	March 5, 2018	2018-03-25	April 10, 2018	NCT03434262
Phase 1	A Study Evaluating the Safety and Pharmacokinetics of Orally Administered SM08502 in Subjects With Advanced Solid Tumors	Recruiting	Solid Tumor, Adult	Drug: SM08502	Samumed LLC	No Results Available	November 6, 2017	2018-10-19	August 8, 2018	NCT03355066
Phase 1	A Study of the Safety, Tolerability, and Pharmacokinetics of SM04690 Injectable Suspension Following Single Intradiscal Injection in Subjects With Degenerative Disc Disease	Active, not recruiting	Degenerative Disc Disease	Drug: SM04690	Samumed LLC	No Results Available	July 26, 2017	November 18, 2018	August 6, 2018	NCT03246399
Phase 1	An Initial Safety Study of Gedatolisib Plus PTK7-ADC for Metastatic Triple-negative Breast Cancer	Recruiting	Triple Negative Breast Cancer|Metastatic Breast Cancer	Drug: Gedatolisib|Drug: PTK7-ADC	Kathy Miller|Indiana University	No Results Available	January 19, 2018	January 1, 2020	July 18, 2018	NCT03243331
Phase 1	A Study Evaluating the Safety, Tolerability, and Pharmacokinetics of Multiple Ascending Doses of SM04755 Following Topical Administration to Healthy Subjects	Completed	Tendinopathy	Drug: SM04755|Drug: Vehicle	Samumed LLC	No Results Available	November 3, 2016	June 11, 2017	July 25, 2017	NCT03229291
Phase 1	A Study of LY3039478 in Japanese Participants With Advanced Solid Tumors	Active, not recruiting	Advanced Solid Tumor	Drug: LY3039478	Eli Lilly and Company	No Results Available	September 9, 2016	March 16, 2019	October 2, 2018	NCT02836600
Phase 1	Dimethylfumarate (DMF) in Relapsed/Refractory CLL/SLL	Recruiting	Chronic Lymphocytic Leukemia|Small Lymphocytic Lymphoma	Drug: dimethyl fumarate	Michael Choi|The Leukemia and Lymphoma Society|University of California, San Diego	No Results Available	2018-06-16	2018-07-19	April 4, 2018	NCT02784834
Phase 1	A Study of LY3039478 in Participants With Advanced or Metastatic Solid Tumors	Active, not recruiting	Solid Tumor|Breast Cancer|Colon Cancer|Cholangiocarcinoma|Soft Tissue Sarcoma	Drug: LY3039478|Drug: Taladegib|Drug: Abemaciclib|Drug: Cisplatin|Drug: Gemcitabine|Drug: Carboplatin|Drug: LY3023414	Eli Lilly and Company	No Results Available	November 4, 2016	September 28, 2018	September 24, 2018	NCT02784795
Phase 1	A Study of Niclosamide in Patients With Resectable Colon Cancer	Recruiting	Colon Cancer	Drug: Niclosamide	Michael Morse, MD|Duke University	No Results Available	November 7, 2017	2018-07-22	April 20, 2018	NCT02687009
Phase 1	CGX1321 in Subjects With Advanced Solid Tumors and CGX1321 With Pembrolizumab in Subjects With Advanced GI Tumors (Keynote 596)	Recruiting	Solid Tumors|GI Cancer	Drug: CGX1321|Drug: Pembrolizumab	Curegenix Inc.	No Results Available	2018-02-16	2018-06-20	August 1, 2018	NCT02675946
Phase 1	Dose Escalating Study of Foxy-5 in Breast-, Colon- or Prostate Cancer Patients	Recruiting	Metastatic Breast Cancer|Metastatic Colon Cancer|Metastatic Prostate Cancer	Drug: Foxy-5	WntResearch AB	No Results Available	2018-04-16	2018-06-17	January 5, 2017	NCT02655952
Phase 1	A Study to Evaluate the Safety and Tolerability of ETC-1922159 in Advanced Solid Tumours	Recruiting	Solid Tumors	Drug: ETC-1922159	D3 (Drug Discovery and Development), A*STAR Research Entities|PPD	No Results Available	2018-10-15	2018-08-18	January 9, 2018	NCT02521844
Phase 1	Dose Escalation Study of OMP-54F28 in Combination With Sorafenib in Patients With Hepatocellular Cancer	Completed	Hepatocellular Cancer|Liver Cancer	Drug: OMP-54F28 with Sorafenib	OncoMed Pharmaceuticals, Inc.	No Results Available	2014-01-01	2017-07-01	August 17, 2017	NCT02069145
Phase 1	A Study of DKN-01 in Combination With Paclitaxel or Pembrolizumab	Recruiting	Esophageal Neoplasms|Adenocarcinoma of the Gastroesophageal Junction|Gastroesophageal Cancer|Squamous Cell Carcinoma|Gastric Adenocarcinoma	Drug: DKN-01|Drug: Paclitaxel|Drug: Pembrolizumab	Leap Therapeutics, Inc.|Merck Sharp & Dohme Corp.	No Results Available	2018-01-14	2018-05-19	September 18, 2018	NCT02013154
Not Applicable	Redox Regulation of Satellite Cells and Skeletal Muscle Healing	Not yet recruiting	Satellite Cells|Redox Status|Exercise-induced Muscle Trauma|Aseptic Inflammation	Dietary Supplement: N-Acetylcysteine|Dietary Supplement: Placebo	University of Thessaly	No Results Available	February 1, 2019	June 30, 2020	October 19, 2018	NCT03711838
Not Applicable	Compassionate Use of Brontictuzumab for Adenoid Cystic Carcinoma (ACC)	Completed	Adenoid Cystic Carcinoma	Drug: Brontictuzumab	M.D. Anderson Cancer Center	Has Results	December 29, 2015	March 6, 2016	June 14, 2017	NCT02662608
Not Applicable	Renal Osteodystrophy: An Individual Management Approach	Recruiting	Kidney Failure, Chronic	Drug: Alendronate|Drug: Teriparatide|Drug: Cinacalcet	Hartmut Malluche, MD|Wright State University|National Institute of Diabetes and Digestive and Kidney Diseases (NIDDK)|University of Kentucky	No Results Available	2018-07-15	2018-06-20	May 4, 2018	NCT02440581
Clinical trials have been selected using the following criteria: Recruiting, Not yet recruiting, Active, not recruiting, Completed, Enrolling by invitation, Terminated, Unknown status Studies, Interventional Studies; Start date on or after 01/01/2014. Keywords used: "Notch", "gamma secretase", "wnt". One study was manually added (Jimeno, A. et al., 2017) and studies with healthy conditions were r…
